# Supplementary material for: Severity of Symptoms as an Independent Predictor of Poor Outcomes in Patients with Advanced Cancer Presenting to the Emergency Department: Secondary Analysis of a Prospective Randomized Study
Source: Cancers (Basel). 2024 Nov 28;16(23):3988. doi: 10.3390/cancers16233988 (PMC11640218; doi:10.3390/cancers16233988)
Supplement: Supplementary file 1 [file cancers-16-03988-s001.zip]

Archive with 1 entries (1 files):
- cancers-3303248-supplementary.pdf
